# Supplementary material for: Comparison of Bacterial Assemblages Associated with Harmful Cyanobacteria under Different Light Conditions
Source: Microorganisms. 2022 Oct 30;10(11):2150. doi: 10.3390/microorganisms10112150 (PMC9694310; doi:10.3390/microorganisms10112150)
Supplement: Supplementary file 1 [file microorganisms-10-02150-s001.zip]

Archive with 1 entries (1 files):
- microorganisms-1951611-supplementary.pdf
